# Supplementary material for: Whole exome sequencing in three families segregating a pediatric case of sarcoidosis
Source: BMC Med Genomics. 2018 Mar 6;11:23. doi: 10.1186/s12920-018-0338-x (PMC5839022; doi:10.1186/s12920-018-0338-x)
Supplement: Supplementary file 5 — Table S4. Over-representation gene enrichment KEGG pathway analysis was performed on all the deleterious variant carrying genes. Data of the over-representation gene enrichment KEGG pathway analysis was performed on all the deleterious variant carrying genes in trios 1, 2 and 3. (XLSX 9 kb) [file 12920_2018_338_MOESM5_ESM.xlsx]

## Sheet: TABLE 3 deleterious KEGG
Table S4: KEGG pathways that deleterious variant carrying genes are enriched in.
Geneset	Description	Fisher's exact test (p-value)	Genes
hsa04080	Neuroactive ligand-receptor interaction - Homo sapiens (human)	0.0129288	CHRNA3;TAAR9;GABRR1;P2RX5;P2RX7
hsa04612	Antigen processing and presentation - Homo sapiens (human)	0.0240367	HLA-DRB1;HLA-DRB5;TAP2
hsa04144	Endocytosis - Homo sapiens (human)	0.0295244	AP2S1;RAB11FIP1;CLTCL1;IQSEC1
hsa05016	Huntington's disease - Homo sapiens (human)	0.0295244	AP2S1;NDUFV3;CLTCL1;DNAH11
hsa04640	Hematopoietic cell lineage - Homo sapiens (human)	0.0431184	FLT3;HLA-DRB1;HLA-DRB5
